# Supplementary material for: A Murine Model of Non-Wear-Particle-Induced Aseptic Loosening
Source: Biomimetics (Basel). 2024 Nov 4;9(11):673. doi: 10.3390/biomimetics9110673 (PMC11592190; doi:10.3390/biomimetics9110673)
Supplement: Supplementary file 1 [file biomimetics-09-00673-s001.zip]

Archive with 10 entries (9 files):
- Supplementary Figures_FinalManuscript/
- Supplementary Figures_FinalManuscript/Slide1.JPG
- Supplementary Figures_FinalManuscript/Slide2.JPG
- Supplementary Figures_FinalManuscript/Slide3.JPG
- Supplementary Figures_FinalManuscript/Slide4.JPG
- Supplementary Figures_FinalManuscript/Slide5.JPG
- Supplementary Figures_FinalManuscript/Slide6.JPG
- Supplementary Figures_FinalManuscript/Slide7.JPG
- Supplementary Figures_FinalManuscript/Slide8.JPG
- Supplementary Figures_FinalManuscript/Slide9.JPG
